# Supplementary material for: Lactobacillus helveticus R0052 and Bifidobacterium longum R0175 Supplementation: An Exploratory, Randomized, Placebo-Controlled Trial of Endocannabinoid and Inflammatory Responses in Female Dancers
Source: Microorganisms. 2025 May 30;13(6):1284. doi: 10.3390/microorganisms13061284 (PMC12195617; doi:10.3390/microorganisms13061284)
Supplement: Supplementary file 1 [file microorganisms-13-01284-s001.zip]

Archive with 4 entries (4 files):
- Table S1 Group characteristics - Age, Height, Body mass, BMI, PAL, 2 - Diet composition.xlsx
- lementary/microorganisms-3622294-supplementary/Data and consort checklist/Table S2 Blood samples - AEA, LPS, Il-1beta, Il-10, TNF-alpha.xlsx
- lementary/microorganisms-3622294-supplementary/Data and consort checklist/Table S3 MD index.xlsx
- lementary/microorganisms-3622294-supplementary/Data and consort checklist/Table S4 Dancers - Mini-COPE.xlsx
