# Supplementary material for: Lactobacillus helveticus R0052 and Bifidobacterium longum R0175 Supplementation: An Exploratory, Randomized, Placebo-Controlled Trial of Endocannabinoid and Inflammatory Responses in Female Dancers
Source: Microorganisms. 2025 May 30;13(6):1284. doi: 10.3390/microorganisms13061284 (PMC12195617; doi:10.3390/microorganisms13061284)
Supplement: Supplementary file 1 [file microorganisms-13-01284-s001.zip › Table S1 Group characteristics - Age, Height, Body mass, BMI, PAL, 2 - Diet composition.xlsx]

## Sheet: Group
1 term	First Name	Measure Date	Age	Height at Exam	Weight at Exam	BMI	Total BMD	Total Fat Mass	Total Lean Mass	PAL	fm kg	%FM
1	Katarzyna	28.02.2023	22	158.7	58.9	23.4	1.382	17073	39338	13	17.073	0.289864
2	Zuzanna	28.02.2023	20	174.7	68.3	22.4	1.233	21175	44911	33	21.175	0.310029
3	Magdalena	28.02.2023	20	162	60.7	23.1	1.347	18417	39877	16	18.417	0.30341
4	Antonina	14.03.2023	20	166.4	50.2	18.1	1.179	14114	34115	25	14.114	0.281155
5	Urszula	07.03.2023	19	165.5	48.6	17.7	1.089	12604	34080	14	12.604	0.259342
6	Weronika	28.02.2023	20	176.3	67.2	21.6	1.229	19247	45650	29	19.247	0.286414
7	Aleksandra	07.03.2023	22	165.4	68.7	25.1	1.179	21632	45204	13	21.632	0.314876
8	Magdalena	28.02.2023	20	160.3	49.4	19.2	1.133	14123	33395	9.5	14.123	0.285891
10	Zofia	28.02.2023	21	166.8	54.4	19.6	1.214	13558	38513	12	13.558	0.249228
11	Magdalena	28.02.2023	22	170	60.1	20.8	1.152	17590	40464	27.5	17.59	0.292679
12	Danuta	28.02.2023	20	160.4	53.2	20.7	1.232	13035	38237	12.5	13.035	0.245019
13	Nadia	07.03.2023	19	163.6	49.5	18.5	1.276	11013	36177	17	11.013	0.222485
16	Aleksandra	07.03.2023	22	173.2	63.5	21.2	1.318	13342	47702	17	13.342	0.21011
18	Marcelina	14.03.2023	20	160.6	60.6	23.5	1.216	18049	40452	10.75	18.049	0.297838
21	Zuzanna	14.03.2023	21	167.9	55.7	19.8	1.269	12480	40931	11	12.48	0.224057
22	Sylwia	14.03.2023	19	167.2	60.3	21.6	1.332	15548	42307	8	15.548	0.257844
											0	#DIV/0!
A	First Name	Measure Date	Age	Height at Exam	Weight at Exam	BMI	Total BMD	Total Fat Mass	Total Lean Mass	PAL	#VALUE!	#VALUE!
3	Magdalena	28.02.2023	20	162	60.7	23.1	1.347	18417	39877	16	18.417	0.30341
4	Antonina	14.03.2023	20	166.4	50.2	18.1	1.179	14114	34115	25	14.114	0.281155
6	Weronika	28.02.2023	20	176.3	67.2	21.6	1.229	19247	45650	29	19.247	0.286414
7	Aleksandra	07.03.2023	22	165.4	68.7	25.1	1.179	21632	45204	13	21.632	0.314876
8	Magdalena	28.02.2023	20	160.3	49.4	19.2	1.133	14123	33395	9.5	14.123	0.285891
11	Magdalena	28.02.2023	22	170	60.1	20.8	1.152	17590	40464	27.5	17.59	0.292679
12	Danuta	28.02.2023	20	160.4	53.2	20.7	1.232	13035	38237	12.5	13.035	0.245019
13	Nadia	07.03.2023	19	163.6	49.5	18.5	1.276	11013	36177	17	11.013	0.222485
16	Aleksandra	07.03.2023	22	173.2	63.5	21.2	1.318	13342	47702	17	13.342	0.21011
18	Marcelina	14.03.2023	20	160.6	60.6	23.5	1.216	18049	40452	10.75	18.049	0.297838
21	Zuzanna	14.03.2023	21	167.9	55.7	19.8	1.269	12480	40931	11	12.48	0.224057
											0	#DIV/0!
B	First Name	Measure Date	Age	Height at Exam	Weight at Exam	BMI	Total BMD	Total Fat Mass	Total Lean Mass	PAL	#VALUE!	#VALUE!
1	Katarzyna	28.02.2023	22	158.7	58.9	23.4	1.382	17073	39338	13	17.073	0.289864
2	Zuzanna	28.02.2023	20	174.7	68.3	22.4	1.233	21175	44911	33	21.175	0.310029
5	Urszula	07.03.2023	19	165.5	48.6	17.7	1.089	12604	34080	14	12.604	0.259342
10	Zofia	28.02.2023	21	166.8	54.4	19.6	1.214	13558	38513	12	13.558	0.249228
22	Sylwia	14.03.2023	19	167.2	60.3	21.6	1.332	15548	42307	8	15.548	0.257844

## Sheet: Group - stat
all
	mean	median	q1	q3	iqr	std
age	20.4375	20	20	21.5	1.5	1.09354	Bez podziału na grupy_x000D_ Tabela liczności: age (Arkusz301)_x000D_ Shapiro-Wilk W=,84479, p=,01143											mean	median	q1	q3	iqr	std
weight	58.0812	59.5	51.7	62.1	10.4	6.81481	Bez podziału na grupy_x000D_ Tabela liczności: wght (Arkusz301)_x000D_ Shapiro-Wilk W=,92798, p=,22644										age	20.4375	20	20	21.5	1.5	1.09354
bmi	21.0187	21	19.4	22.75	3.35	2.1333	Bez podziału na grupy_x000D_ Tabela liczności: bmi (Arkusz301)_x000D_ Shapiro-Wilk W=,97461, p=,90666										weight	58.0812	59.5	51.7	62.1	10.4	6.81481
fat	15.8125	14.8355	13.1885	18.233	5.0445	3.26698	Bez podziału na grupy_x000D_ Tabela liczności: fat (Arkusz301)_x000D_ Shapiro-Wilk W=,93559, p=,29850										bmi	21.0187	21	19.4	22.75	3.35	2.1333
pal	16.7656	13.5	11.5	21	9.5	7.6286	Bez podziału na grupy_x000D_ Tabela liczności: pal (Arkusz301)_x000D_ Shapiro-Wilk W=,85785, p=,01781										fat	15812.5	14835.5	13188.5	18233	5044.5	3266.98
%fm	0.27064	0.283523	0.21011	0.314876	0.0481352	0.0329932											pal	16.7656	13.5	11.5	21	9.5	7.6286
	mean	median	min	max	iqr	std												15.8125	14.8355	13.1885	18.233	5.0445	3.26698
A	mean	median	q1	q3	iqr	std
age	20.5455	20	20	22	2	1.03573	gr=1_x000D_ Tabela liczności: age (Arkusz301)_x000D_ Shapiro-Wilk W=,80488, p=,01091									A vs B
weight	58.0727	60.1	50.2	63.5	13.3	6.95098	gr=1_x000D_ Tabela liczności: wght (Arkusz301)_x000D_ Shapiro-Wilk W=,92132, p=,32978										Sum.rang 1	Sum.rang 2	U	Z	p	Z popraw.	p	N ważn. 1	N ważn. 2	2*1str dokł p
bmi	21.0545	20.8	19.2	23.1	3.9	2.17502	gr=1_x000D_ Tabela liczności: bmi (Arkusz301)_x000D_ Shapiro-Wilk W=,96367, p=,81643									age	99	37	22	0.566441	0.571094	0.59855	0.549473	11	5	0.583333		Średnia A	Średnia B	t	df	p	N1	N2	Odch 1	Odch 2	F wariancje	p Wariancje
fat	15.7311	14.123	13.035	18.417	5.382	3.37983	gr=1_x000D_ Tabela liczności: fat (Arkusz301)_x000D_ Shapiro-Wilk W=,93297, p=,44165									weight	96	40	25	0.226576	0.820753	0.226576	0.820753	11	5	0.826923	t test	58.0727	58.1	-0.00716829	14	0.994382	11	5	6.95098	7.30514	1.1045	0.812812
pal	17.1136	16	11	25	14	6.97618	gr=1_x000D_ Tabela liczności: pal (Arkusz301)_x000D_ Shapiro-Wilk W=,86868, p=,07454									bmi	93.5	42.5	27.5	-0.0566441	0.954829	-0.0566858	0.954796	11	5	1	t test	21.0545	20.94	0.0962077	14	0.924719	11	5	2.17502	2.28648	1.10512	0.812304
%fm	0.273261	0.259342	0.249228	0.310029	0.0320201	0.0256739										fat	93	43	27	0	1	0	1	11	5	1	t test	15731.1	15991.6	-0.142933	14	0.88838	11	5	3379.83	3377.58	1.00133	1
B																pal	97.5	38.5	23.5	0.396509	0.69173	0.397093	0.691299	11	5	0.661172
age	20.2	20	19	21	2	1.30384	gr=2_x000D_ Tabela liczności: age (Arkusz301)_x000D_ Shapiro-Wilk W=,90202, p=,42115
weight	58.1	58.9	54.4	60.3	5.9	7.30514	gr=2_x000D_ Tabela liczności: wght (Arkusz301)_x000D_ Shapiro-Wilk W=,98733, p=,96953
bmi	20.94	21.6	19.6	22.4	2.8	2.28648	gr=2_x000D_ Tabela liczności: bmi (Arkusz301)_x000D_ Shapiro-Wilk W=,95302, p=,75873
fat	15.9916	15.548	13.558	17.073	3.515	3.37758	gr=2_x000D_ Tabela liczności: fat (Arkusz301)_x000D_ Shapiro-Wilk W=,93875, p=,65711
pal	16	13	12	14	2	9.77241	gr=2_x000D_ Tabela liczności: pal (Arkusz301)_x000D_ Shapiro-Wilk W=,76535, p=,04104
%fm	0.269449	0.285891	0.21011	0.314876	0.0737808	0.0369347
	mean	median	min	max	iqr	std
A	mean	median	q1	q3	iqr	std		B
age	20.5455	20	20	22	2	1.03573		age	20.2	20	19	21	2	1.30384
weight	58.0727	60.1	50.2	63.5	13.3	6.95098		weight	58.1	58.9	54.4	60.3	5.9	7.30514
bmi	21.0545	20.8	19.2	23.1	3.9	2.17502		bmi	20.94	21.6	19.6	22.4	2.8	2.28648
fat	15731.1	14123	13035	18417	5382	3379.83		fat	15991.6	15548	13558	17073	3515	3377.58
pal	17.1136	16	11	25	14	6.97618		pal	16	13	12	14	2	9.77241
	15.7311	14.123	13.035	18.417	5.382	3.37983			15.9916	15.548	13.558	17.073	3.515	3.37758
TOTAL	mean	median	min	max	iqr	std
age	20.4375	20	19	22	1.5	1.09354
weight	58.0812	59.5	48.6	68.7	10.4	6.81481
bmi	21.0187	21	17.7	25.1	3.35	2.1333
%fm	0.27064	0.283523	0.21011	0.314876	0.0481352	0.0329932	Bez podziału na grupy_x000D_ Tabela liczności: %fm (Arkusz1)_x000D_ Shapiro-Wilk W=,92990, p=,24293
pal	16.7656	13.5	8	33	9.5	7.6286
A	mean	median	min	max	iqr	std
age	20.5455	20	19	22	2	1.03573
weight	58.0727	60.1	49.4	68.7	13.3	6.95098
bmi	21.0545	20.8	18.1	25.1	3.9	2.17502													p
%fm	0.269449	0.285891	0.21011	0.314876	0.0737808	0.0369347	gr=1_x000D_ Tabela liczności: %fm (Arkusz1)_x000D_ Shapiro-Wilk W=,87685, p=,09487								0.269449	0.273261	-0.207312	14	0.838751	11	5	0.0369347	0.0256739	2.0696	0.503865
pal	17.1136	16	9.5	29	14	6.97618
B	mean	median	min	max	iqr	std
age	20.2	20	19	22	2	1.30384
weight	58.1	58.9	48.6	68.3	5.9	7.30514
bmi	20.94	21.6	17.7	23.4	2.8	2.28648
%fm	0.273261	0.259342	0.249228	0.310029	0.0320201	0.0256739	gr=2_x000D_ Tabela liczności: %fm (Arkusz1)_x000D_ Shapiro-Wilk W=,87894, p=,30452
pal	16	13	8	33	2	9.77241

## Sheet: Diet
A-1	KCalories	Kcal/kg	Protein g	Protein g/kg	Protein %cal	Fat g	Cholesterol	Fat g/kg	Fat%	Carbs g	Carbs g/kg	Saccharose%	Carbs%	Fiber
3	1959.4	32.2801	74.89	1.23377	15.29	74.56	267.57	1.22834	34.25	265.91	4.38072	9.26	50.46	20.62
4	1588.93	31.652	57.49	1.14522	14.47	58.23	154.65	1.15996	32.98	223.93	4.46076	5.85	52.55	16.69
6	2006.6	29.8601	49.52	0.736905	9.87	87.69	225.75	1.30491	39.33	282.02	4.19673	10.87	50.8	27.9
7	2038.35	29.6703	154.26	2.24541	30.27	81.36	212.9	1.18428	35.92	194.89	2.83683	5.31	33.81	24.13
8	2044.72	41.3911	73.02	1.47814	14.29	88.03	275.4	1.78198	38.75	259.79	5.25891	13.34	46.97	20.47
11	2051.78	34.1394	81.28	1.35241	15.85	58.42	9	0.972047	25.63	344.88	5.73844	18.12	58.53	47.68
12	2016.32	37.9008	88.32	1.66015	17.52	84.88	330.64	1.59549	37.89	241.68	4.54286	11.33	44.59	18.04
13	1721.68	34.7814	83.55	1.68788	19.41	61.61	201.55	1.24465	32.21	232.72	4.70141	6.81	48.38	26.27
16	2303.87	36.2814	123.42	1.94362	21.43	71.99	249.62	1.1337	28.12	331.83	5.22567	6.98	50.45	44.68
18	1681.47	27.747	62.73	1.03515	14.92	57.69	84.88	0.95198	30.88	245.3	4.04785	12.22	54.2	19.62
21	2578.45	46.2917	89.68	1.61005	13.91	95.74	372.03	1.71885	33.42	359.42	6.45278	12.9	52.67	22.13
B-1	KCalories	Kcal/kg	Protein g	Protein g/kg	Protein %cal	Fat g	Cholesterol	Fat g/kg	Fat%	Carbs g	Carbs g/kg	Saccharose%	Carbs%	Fiber
1	1835	31.1545	79.42	1.34839	17.31	67.02	178.32	1.13786	32.88	241.6	4.10187	3.34	49.81	15.03
2	2669.28	39.0817	112.81	1.65168	16.91	115.73	237.15	1.69444	39.02	318.86	4.66852	6.07	44.08	27.63
5	2022.5	41.6152	86.46	1.77901	17.1	91.01	277.03	1.87263	40.5	240.54	4.94938	5.72	42.4	25.99
10	2842.6	52.2537	130.92	2.40662	18.42	99.58	467.83	1.83051	31.53	376.75	6.92555	10.94	50.05	25.74
22	2258.32	37.4514	92.75	1.53814	16.43	79.02	490.73	1.31045	31.49	316.19	5.24362	7.72	52.08	24.53
B-1	KCalories	Kcal/kg	Protein g	Protein g/kg	Protein %cal	Fat g	Cholesterol	Fat g/kg	Fat%	Carbs g	Carbs g/kg	Saccharose%	Carbs%	Fiber
1	1835	31.1545	79.42	1.34839	17.31	67.02	178.32	1.13786	32.88	241.6	4.10187	3.34	49.81	15.03
2	2669.28	39.0817	112.81	1.65168	16.91	115.73	237.15	1.69444	39.02	318.86	4.66852	6.07	44.08	27.63
3	1959.4	32.2801	74.89	1.23377	15.29	74.56	267.57	1.22834	34.25	265.91	4.38072	9.26	50.46	20.62
4	1588.93	31.652	57.49	1.14522	14.47	58.23	154.65	1.15996	32.98	223.93	4.46076	5.85	52.55	16.69
5	2022.5	41.6152	86.46	1.77901	17.1	91.01	277.03	1.87263	40.5	240.54	4.94938	5.72	42.4	25.99
6	2006.6	29.8601	49.52	0.736905	9.87	87.69	225.75	1.30491	39.33	282.02	4.19673	10.87	50.8	27.9
7	2038.35	29.6703	154.26	2.24541	30.27	81.36	212.9	1.18428	35.92	194.89	2.83683	5.31	33.81	24.13
8	2044.72	41.3911	73.02	1.47814	14.29	88.03	275.4	1.78198	38.75	259.79	5.25891	13.34	46.97	20.47
10	2842.6	52.2537	130.92	2.40662	18.42	99.58	467.83	1.83051	31.53	376.75	6.92555	10.94	50.05	25.74
11	2051.78	34.1394	81.28	1.35241	15.85	58.42	9	0.972047	25.63	344.88	5.73844	18.12	58.53	47.68
12	2016.32	37.9008	88.32	1.66015	17.52	84.88	330.64	1.59549	37.89	241.68	4.54286	11.33	44.59	18.04
13	1721.68	34.7814	83.55	1.68788	19.41	61.61	201.55	1.24465	32.21	232.72	4.70141	6.81	48.38	26.27
16	2303.87	36.2814	123.42	1.94362	21.43	71.99	249.62	1.1337	28.12	331.83	5.22567	6.98	50.45	44.68
18	1681.47	27.747	62.73	1.03515	14.92	57.69	84.88	0.95198	30.88	245.3	4.04785	12.22	54.2	19.62
21	2578.45	46.2917	89.68	1.61005	13.91	95.74	372.03	1.71885	33.42	359.42	6.45278	12.9	52.67	22.13
22	2258.32	37.4514	92.75	1.53814	16.43	79.02	490.73	1.31045	31.49	316.19	5.24362	7.72	52.08	24.53

## Sheet: Diet - stat
all
	mean	median	q1	q3	iqr	std
kcal	2101.2	2030.42	1897.2	2281.1	383.895	353.218	Bez podziału na grupy_x000D_ Tabela liczności: kcal (Arkusz127)_x000D_ Shapiro-Wilk W=,92464, p=,20023
pro g	90.0325	85.005	73.955	102.78	28.825	27.868	Bez podziału na grupy_x000D_ Tabela liczności: pro (Arkusz127)_x000D_ Shapiro-Wilk W=,93233, p=,26537
fat g	79.535	80.19	64.315	89.52	25.205	16.7602	Bez podziału na grupy_x000D_ Tabela liczności: fat (Arkusz127)_x000D_ Shapiro-Wilk W=,95197, p=,52154
cholesterol mg	252.191	243.385	189.935	303.835	113.9	124.487	Bez podziału na grupy_x000D_ Tabela liczności: chol (Arkusz127)_x000D_ Shapiro-Wilk W=,96599, p=,77017
carbs g	279.769	262.85	241.07	325.345	84.275	54.3575	Bez podziału na grupy_x000D_ Tabela liczności: carbs (Arkusz127)_x000D_ Shapiro-Wilk W=,93418, p=,28367
saccharose g	104.998	110.535	66.4	126.95	60.55	64.6435	Bez podziału na grupy_x000D_ Tabela liczności: saccharos (Arkusz127)_x000D_ Shapiro-Wilk W=,93089, p=,25183
fiber	26.5886	24.5166	14.8036	32.6558	17.8522	14.4434	Bez podziału na grupy_x000D_ Tabela liczności: Fiber (Arkusz127)_x000D_ Shapiro-Wilk W=,81183, p=,00393
saccharose %							Bez podziału na grupy_x000D_ Tabela liczności: sach (Arkusz1)_x000D_ Shapiro-Wilk W=,94581, p=,42634
A																A vs B
															T test	Średnia A	Średnia B	t	df	p	N1	N2	Odch 1	Odch 2	F wariancje	p Wariancje
kcal	1999.23	2016.32	1721.68	2051.78	330.1	279.812	gr=1_x000D_ Tabela liczności: kcal (Arkusz127)_x000D_ Shapiro-Wilk W=,92177, p=,33367									1999.23	2325.54	-1.84493	14	0.0863055	11	5	279.812	424.997	2.30696	0.258707
pro g	85.2873	81.28	62.73	89.68	26.95	30.1302	gr=1_x000D_ Tabela liczności: pro (Arkusz127)_x000D_ Shapiro-Wilk W=,88038, p=,10522									85.2873	100.472	-1.01098	14	0.329181	11	5	30.1302	21.0859	2.04184	0.512702
fat g	74.5636	74.56	58.42	87.69	29.27	13.9329	gr=1_x000D_ Tabela liczności: fat (Arkusz127)_x000D_ Shapiro-Wilk W=,89968, p=,18317									74.5636	90.472	-1.90855	14	0.0770372	11	5	13.9329	18.724	1.806	0.408612
cholesterol mg	216.726	225.75	154.65	275.4	120.75	104.364	gr=1_x000D_ Tabela liczności: chol (Arkusz127)_x000D_ Shapiro-Wilk W=,96432, p=,82419									216.726	330.212	-1.81483	14	0.0910295	11	5	104.364	140.77	1.81936	0.4035
carbs g	271.125	259.79	232.72	331.83	99.11	53.1444	gr=1_x000D_ Tabela liczności: carbs (Arkusz127)_x000D_ Shapiro-Wilk W=,92754, p=,38647									271.125	298.788	-0.939883	14	0.363212	11	5	53.1444	57.9808	1.19029	0.745629
saccharose g	83.7318	85.4	43.1	116.7	73.6	61.0477	gr=1_x000D_ Tabela liczności: saccharos (Arkusz127)_x000D_ Shapiro-Wilk W=,92171, p=,33314									28.9644	21.3619	0.974261	14	0.346461	11	5	15.1277	12.669	1.4258	0.782903
fiber	28.9644	27.3823	15.8482	34.656	18.8078	15.1277	gr=1_x000D_ Tabela liczności: Fiber (Arkusz127)_x000D_ Shapiro-Wilk W=,77802, p=,00484									92	44	26	-0.113288	0.909802	-0.113288	0.909802	11	5	0.913004
																Sum.rang 1	Sum.rang 2	U	Z	p	Z popraw.	p	N ważn. 1	N ważn. 2	2*1str dokł p
B																U mann
kcal	2325.54	2258.32	2022.5	2669.28	646.78	424.997	gr=2_x000D_ Tabela liczności: kcal (Arkusz127)_x000D_ Shapiro-Wilk W=,94388, p=,69346
pro g	100.472	92.75	86.46	112.81	26.35	21.0859	gr=2_x000D_ Tabela liczności: pro (Arkusz127)_x000D_ Shapiro-Wilk W=,92633, p=,57159
fat g	90.472	91.01	79.02	99.58	20.56	18.724	gr=2_x000D_ Tabela liczności: fat (Arkusz127)_x000D_ Shapiro-Wilk W=,99407, p=,99184
cholesterol mg	330.212	277.03	237.15	467.83	230.68	140.77	gr=2_x000D_ Tabela liczności: chol (Arkusz127)_x000D_ Shapiro-Wilk W=,87474, p=,28613
carbs g	298.788	316.19	241.6	318.86	77.26	57.9808	gr=2_x000D_ Tabela liczności: carbs (Arkusz127)_x000D_ Shapiro-Wilk W=,88643, p=,33945
saccharose g	151.782	124	122	168.8	46.8	48.721	gr=2_x000D_ Tabela liczności: saccharos (Arkusz127)_x000D_ Shapiro-Wilk W=,94271, p=,68515
fiber	21.3619	19.3548	13.7589	24.4099	10.651	12.669	gr=2_x000D_ Tabela liczności: Fiber (Arkusz127)_x000D_ Shapiro-Wilk W=,75649, p=,03414

## Sheet: HGT, PPT
A	HGT	HGT1	PPT	PPT1
3	25.7667	25.4333	25.6667	18.3333
4	20.0667	23.2	20	23
6	30.2667	27.7667	20.3333	17
7	28.8333	30.7667	23	21.6667
8	24.6667	24.4	30.6667	29.6667
11	24.6667	24.2667	17.6667	10.6667
12	38.1333	30.6	21.6667	21
13	29.3	27.5667	24.3333	22.6667
16	26.7	30.4	21.3333	17
18	29.1667	32.4	12.6667	24.3333
21	31.8333	29.1333	67	36.6667
B	HGT	HGT1	PPT	PPT1
	30.2	28.4333	20.3333	26.3333
	30.1333	29.5333	24.3333	22.3333
	28.2667	29.4333	22.3333	22
	24.7	24.3667	26.3333	16.6667
	17.5	22.7667	11	12.3333

## Sheet: HGT, PPT Stat
all
	mean	median	q1	q3	iqr	std
hgt	27.5125	28.55	24.6833	30.1667	5.48333	4.79513	Bez podziału na grupy_x000D_ Tabela liczności: hgt (Arkusz127)_x000D_ Shapiro-Wilk W=,94879, p=,47083
ppt	26.1792	23.6667	20.8333	28.9333	8.1	11.8697	Bez podziału na grupy_x000D_ Tabela liczności: ppt (Arkusz127)_x000D_ Shapiro-Wilk W=,66423, p=,00007
A															I vs II
	mean	median	q1	q3	iqr	std									t-test	n	różnica	odch. Różnica	t	df	p	ufność -95%	ufność +95%
hgt	28.1273	28.8333	24.6667	30.2667	5.6	4.66821	Tabela liczności: hgt (Arkusz350)_x000D_ Shapiro-Wilk W=,95651, p=,72748									11	0.315152	3.32032	0.314801	10	0.759383	-1.91547	2.54577
	27.8121	27.7667	24.4	30.6	6.2	3.11767									wilcoxon	N	T	Z	p
ppt	25.8485	21.6667	20	25.6667	5.66667	14.3885	Tabela liczności: ppt (Arkusz350)_x000D_ Shapiro-Wilk W=,65085, p=,00011									11	15	1.6004	0.109512
	22	21.6667	17	24.3333	7.33333	6.88315
B
	mean	median	q1	q3	iqr	std									t-test	n	różnica	odch. Różnica	t	df	p	ufność -95%	ufność +95%
hgt	26.16	28.2667	24.7	30.1333	5.43333	5.33091	Tabela liczności: hgt (Arkusz358)_x000D_ Shapiro-Wilk W=,83667, p=,15592									5	-0.746667	2.73421	-0.610633	4	0.574436	-4.14163	2.6483
	26.9067	28.4333	24.3667	29.4333	5.06667	3.13071
ppt	26.9067	28.4333	24.3667	29.4333	5.06667	3.13071	Tabela liczności: ppt (Arkusz358)_x000D_ Shapiro-Wilk W=,87847, p=,30243									5	0.933333	5.72228	0.364714	4	0.733789	-6.17181	8.03848
	20.8667	22.3333	20.3333	24.3333	4	5.95166									wilcoxon	5	6	0.40452	0.685831
																N	T	Z	p
A vs B	Sum.rang 1	Sum.rang 2	U	Z	p	Z popraw.	p	N ważn. 1	N ważn. 2	2*1str dokł p
hgt	97	39	24	0.339865	0.733959	0.340115	0.73377	11	5	0.742674
ppt	95	41	26	0.113288	0.909802	0.113455	0.90967	11	5	0.913004
all
	mean	median	q1	q3	iqr	std
hgt	27.5125	28.55	24.6833	30.1667	5.48333	4.79513
ppt	26.1792	23.6667	20.8333	28.9333	8.1	11.8697
A
	mean	median	q1	q3	iqr	std
hgt	28.1273	28.8333	24.6667	30.2667	5.6	4.66821
ppt	25.8485	21.6667	20	25.6667	5.66667	14.3885
B
	mean	median	q1	q3	iqr	std
hgt	26.16	28.2667	24.7	30.1333	5.43333	5.33091
ppt	26.9067	28.4333	24.3667	29.4333	5.06667	3.13071

## Sheet: Blood
ALL	WBC	LYM	MON	GRA	LYM%	MON%	GRA%	RBC	HGB	HCT	MCV	MCH	MCHC	RDW-C	RDW-S	PLT	MPV	PCT	PDW	PLCR		II TERM	WBC	LYM	MON	GRA	LYM%	MON%	GRA%	RBC	HGB	HCT	MCV	MCH	MCHC	RDW-C	RDW-S	PLT	MPV	PCT	PDW	PLCR
1	6.6	3.3	0.4	2.9	50.6	6.2	43.2	4.6	8.94	0.393	85.4	1.94	22.73	12.1	39.2	282	7.3	0.206	12.6	9.9		1	5.5	1.8	0.5	3.2	32.6	9.7	57.7	4.55	8.38	0.397	87.3	1.84	21.11	12.5	43.6	310	7.1	0.22	11	7.2
2	6.4	3	0.3	3	47.4	5.1	47.5	4.48	7.7	0.367	81.9	1.72	20.99	10.8	39.2	224	9.6	0.215	15.2	21.7		2	4.9	2.4	0.3	2.1	49.9	6.6	43.5	4.47	7.89	0.369	82.6	1.76	21.36	12.8	39.6	230	10.4	0.239	14.2	26.8
3	5.2	2.4	0.3	2.5	46.6	5.4	48	4.43	7.89	0.356	80.4	1.78	22.17	12.2	41.3	288	8	0.23	15.8	11.2		3	6.1	2.6	0.4	3.1	42.7	7.1	50.2	4.64	7.82	0.364	78.4	1.69	21.49	14.5	41.3	323	7.7	0.249	12.9	9.6
4	4.4	1.9	0.3	2.1	43.9	7.7	48.4	4.45	8.01	0.367	82.5	1.8	21.8	11.2	41.2	346	7.4	0.256	15.5	8.2		4	4.5	1.9	0.5	2.1	42.2	11.5	46.3	4.77	8.45	0.391	82	1.77	21.61	12.3	39.4	369	7.7	0.284	12.4	9.8
5	4.5	1.6	0.2	2.7	35.9	4.5	59.6	4.42	9.38	0.413	93.4	2.12	22.73	10.9	40	222	8.6	0.191	15.8	16.6		5	5.5	1.7	0.5	3.3	31.6	8.3	60.1	4.48	9.38	0.423	94.4	2.09	22.17	11.1	40	279	8.9	0.248	12.6	14.8
6	4.3	2.2	0.2	1.8	52	5.4	42.6	4.11	7.76	0.346	84.2	1.89	22.42	12.4	42	238	8.7	0.207	16.3	16.6		6	4	1.6	0.4	2	40.3	10.8	48.9	3.95	6.89	0.336	85.1	1.75	20.49	12.7	41.6	305	9.3	0.284	14.5	19.5
7	6.2	2.6	0.3	3.2	42.7	5.1	52.2	4.48	9.13	0.408	91.1	2.04	22.36	11.7	42.3	357	7.6	0.271	16.2	9.4		7	6.9	2.8	0.6	3.5	39.9	9.2	50.9	4.46	8.63	0.404	90.6	1.94	21.36	13.1	41.9	423	7.9	0.334	14.7	9.8
8	5.3	2	0.2	3	38.3	4.2	57.5	4.64	8.63	0.391	84.3	1.86	22.05	11.7	39.2	271	8.6	0.233	14.4	16.4		8	6.5	2.1	0.4	4	31.8	6.4	61.8	4.51	8.38	0.385	85.4	1.86	21.8	11.5	37.5	347	8.5	0.295	13.7	14
10	5.9	1.9	0.3	3.7	32.6	4.5	62.9	4.87	8.69	0.391	80.3	1.78	22.23	13.9	41.5	276	7.8	0.215	13.1	11.5		10	5.8	1.9	0.5	3.4	32.3	8.9	58.8	4.93	8.51	0.411	83.4	1.73	20.68	12.8	39.4	308	8.4	0.259	13.8	12.9
11	5.6	1.8	0.2	3.6	32.1	3.6	64.3	4.33	8.88	0.399	92.1	2.05	22.23	10.8	39.6	318	8.3	0.264	14.7	12.8		11	8.4	2.2	0.8	5.4	26.2	9.7	64.1	4.31	8.32	0.406	94.2	1.93	20.49	12	41.9	419	8.4	0.352	15	12.9
12	6.4	2.5	0.2	3.7	38.9	3.1	58	4.72	8.45	0.379	80.3	1.79	22.29	12.5	41.7	277	8.1	0.224	14.3	12.1		12	5	2.3	0.4	2.3	45.5	8	46.5	5.26	8.45	0.409	77.8	1.61	20.68	14.3	43.3	358	8.7	0.311	13	15
13	7.2	2.7	0.2	4.3	37.1	2.9	60	4.62	8.2	0.378	81.8	1.78	21.67	11.5	39.7	193	8.8	0.17	14.4	17.9		13	4.7	2.3	0.3	2	49.4	7.3	43.3	4.56	7.64	0.37	81.1	1.68	20.62	12.4	37.5	190	9.6	0.182	14.8	22.7
16	4	2.1	0.2	1.7	52.8	5.9	41.3	4.03	8.01	0.363	90.1	1.99	22.05	13.1	46.5	256	8.1	0.207	13.9	12.7		16	3.8	1.9	0.4	1.4	50.7	11.2	38.1	3.93	7.58	0.352	89.6	1.93	21.55	12.8	44.1	323	7.7	0.249	14.3	9.4
18	7.5	3.4	0.4	3.7	45.2	5.7	49.1	4.44	8.45	0.396	89.2	1.9	21.3	11.8	44.3	355	7.1	0.252	13.8	6.3		18	8.4	2.7	0.8	4.9	31.9	10	58.1	4.69	8.57	0.418	89.1	1.83	20.49	12.3	42	403	7.5	0.302	13.4	7
21	4.8	2.1	0.2	2.4	44.4	4.9	50.7	4.29	8.07	0.368	85.8	1.88	21.92	12	39.1	305	7	0.214	11.9	6.4		21	4.7	2.2	0.4	2.1	46.8	8.2	45	4.46	8.32	0.384	86.1	1.86	21.67	12.9	43.7	332	7.3	0.242	14.9	7
22	6.3	3.2	0.4	2.7	51.4	5.6	43	4.16	7.51	0.353	84.9	1.81	21.3	11.3	37.1	293	9.2	0.27	15.4	18.8		22	6.6	2.9	0.6	3.1	44.1	8.7	47.2	4.2	7.64	0.352	83.8	1.82	21.67	13.3	41.6	348	8.5	0.296	14.1	11.9
A	WBC	LYM	MON	GRA	LYM%	MON%	GRA%	RBC	HGB	HCT	MCV	MCH	MCHC	RDW-C	RDW-S	PLT	MPV	PCT	PDW	PLCR		A	WBC	LYM	MON	GRA	LYM%	MON%	GRA%	RBC	HGB	HCT	MCV	MCH	MCHC	RDW-C	RDW-S	PLT	MPV	PCT	PDW	PLCR
3	5.2	2.4	0.3	2.5	46.6	5.4	48	4.43	7.89	0.356	80.4	1.78	22.17	12.2	41.3	288	8	0.23	15.8	11.2		3	6.1	2.6	0.4	3.1	42.7	7.1	50.2	4.64	7.82	0.364	78.4	1.69	21.49	14.5	41.3	323	7.7	0.249	12.9	9.6
4	4.4	1.9	0.3	2.1	43.9	7.7	48.4	4.45	8.01	0.367	82.5	1.8	21.8	11.2	41.2	346	7.4	0.256	15.5	8.2		4	4.5	1.9	0.5	2.1	42.2	11.5	46.3	4.77	8.45	0.391	82	1.77	21.61	12.3	39.4	369	7.7	0.284	12.4	9.8
6	4.3	2.2	0.2	1.8	52	5.4	42.6	4.11	7.76	0.346	84.2	1.89	22.42	12.4	42	238	8.7	0.207	16.3	16.6		6	4	1.6	0.4	2	40.3	10.8	48.9	3.95	6.89	0.336	85.1	1.75	20.49	12.7	41.6	305	9.3	0.284	14.5	19.5
7	6.2	2.6	0.3	3.2	42.7	5.1	52.2	4.48	9.13	0.408	91.1	2.04	22.36	11.7	42.3	357	7.6	0.271	16.2	9.4		7	6.9	2.8	0.6	3.5	39.9	9.2	50.9	4.46	8.63	0.404	90.6	1.94	21.36	13.1	41.9	423	7.9	0.334	14.7	9.8
8	5.3	2	0.2	3	38.3	4.2	57.5	4.64	8.63	0.391	84.3	1.86	22.05	11.7	39.2	271	8.6	0.233	14.4	16.4		8	6.5	2.1	0.4	4	31.8	6.4	61.8	4.51	8.38	0.385	85.4	1.86	21.8	11.5	37.5	347	8.5	0.295	13.7	14
11	5.6	1.8	0.2	3.6	32.1	3.6	64.3	4.33	8.88	0.399	92.1	2.05	22.23	10.8	39.6	318	8.3	0.264	14.7	12.8		11	8.4	2.2	0.8	5.4	26.2	9.7	64.1	4.31	8.32	0.406	94.2	1.93	20.49	12	41.9	419	8.4	0.352	15	12.9
12	6.4	2.5	0.2	3.7	38.9	3.1	58	4.72	8.45	0.379	80.3	1.79	22.29	12.5	41.7	277	8.1	0.224	14.3	12.1		12	5	2.3	0.4	2.3	45.5	8	46.5	5.26	8.45	0.409	77.8	1.61	20.68	14.3	43.3	358	8.7	0.311	13	15
13	7.2	2.7	0.2	4.3	37.1	2.9	60	4.62	8.2	0.378	81.8	1.78	21.67	11.5	39.7	193	8.8	0.17	14.4	17.9		13	4.7	2.3	0.3	2	49.4	7.3	43.3	4.56	7.64	0.37	81.1	1.68	20.62	12.4	37.5	190	9.6	0.182	14.8	22.7
16	4	2.1	0.2	1.7	52.8	5.9	41.3	4.03	8.01	0.363	90.1	1.99	22.05	13.1	46.5	256	8.1	0.207	13.9	12.7		16	3.8	1.9	0.4	1.4	50.7	11.2	38.1	3.93	7.58	0.352	89.6	1.93	21.55	12.8	44.1	323	7.7	0.249	14.3	9.4
18	7.5	3.4	0.4	3.7	45.2	5.7	49.1	4.44	8.45	0.396	89.2	1.9	21.3	11.8	44.3	355	7.1	0.252	13.8	6.3		18	8.4	2.7	0.8	4.9	31.9	10	58.1	4.69	8.57	0.418	89.1	1.83	20.49	12.3	42	403	7.5	0.302	13.4	7
21	4.8	2.1	0.2	2.4	44.4	4.9	50.7	4.29	8.07	0.368	85.8	1.88	21.92	12	39.1	305	7	0.214	11.9	6.4		21	4.7	2.2	0.4	2.1	46.8	8.2	45	4.46	8.32	0.384	86.1	1.86	21.67	12.9	43.7	332	7.3	0.242	14.9	7
B	WBC	LYM	MON	GRA	LYM%	MON%	GRA%	RBC	HGB	HCT	MCV	MCH	MCHC	RDW-C	RDW-S	PLT	MPV	PCT	PDW	PLCR		WBC	LYM	MON	GRA	LYM%	MON%	GRA%	RBC	HGB	HCT	MCV	MCH	MCHC	RDW-C	RDW-S	PLT	MPV	PCT	PDW	PLCR
1	6.6	3.3	0.4	2.9	50.6	6.2	43.2	4.6	8.94	0.393	85.4	1.94	22.73	12.1	39.2	282	7.3	0.206	12.6	9.9		1	5.5	1.8	0.5	3.2	32.6	9.7	57.7	4.55	8.38	0.397	87.3	1.84	21.11	12.5	43.6	310	7.1	0.22	11	7.2
2	6.4	3	0.3	3	47.4	5.1	47.5	4.48	7.7	0.367	81.9	1.72	20.99	10.8	39.2	224	9.6	0.215	15.2	21.7		2	4.9	2.4	0.3	2.1	49.9	6.6	43.5	4.47	7.89	0.369	82.6	1.76	21.36	12.8	39.6	230	10.4	0.239	14.2	26.8
5	4.5	1.6	0.2	2.7	35.9	4.5	59.6	4.42	9.38	0.413	93.4	2.12	22.73	10.9	40	222	8.6	0.191	15.8	16.6		5	5.5	1.7	0.5	3.3	31.6	8.3	60.1	4.48	9.38	0.423	94.4	2.09	22.17	11.1	40	279	8.9	0.248	12.6	14.8
10	5.9	1.9	0.3	3.7	32.6	4.5	62.9	4.87	8.69	0.391	80.3	1.78	22.23	13.9	41.5	276	7.8	0.215	13.1	11.5		10	5.8	1.9	0.5	3.4	32.3	8.9	58.8	4.93	8.51	0.411	83.4	1.73	20.68	12.8	39.4	308	8.4	0.259	13.8	12.9
22	6.3	3.2	0.4	2.7	51.4	5.6	43	4.16	7.51	0.353	84.9	1.81	21.3	11.3	37.1	293	9.2	0.27	15.4	18.8		22	6.6	2.9	0.6	3.1	44.1	8.7	47.2	4.2	7.64	0.352	83.8	1.82	21.67	13.3	41.6	348	8.5	0.296	14.1	11.9

## Sheet: Blood Stat
	mean	median	q1	q3	iqr	std
WBC	5.6625	5.75	4.65	6.4	1.75	1.06825	Bez podziału na grupy_x000D_ Tabela liczności: wbc (Arkusz127)_x000D_ Shapiro-Wilk W=,95746, p=,61599
LYM	2.41875	2.3	1.95	2.85	0.9	0.56712	Bez podziału na grupy_x000D_ Tabela liczności: lym (Arkusz127)_x000D_ Shapiro-Wilk W=,93494, p=,29161
A	mean	median	q1	q3	iqr	std										I vs II
WBC	5.53636	5.3	4.4	6.4	2	1.1707	gr=1_x000D_ Tabela liczności: wbc (Arkusz127)_x000D_ Shapiro-Wilk W=,94664, p=,60142									n	różnica	odch. Różnica	t	df	p	ufność -95%	ufność +95%
LYM	2.33636	2.2	2	2.6	0.6	0.456668	gr=1_x000D_ Tabela liczności: lym (Arkusz127)_x000D_ Shapiro-Wilk W=,90670, p=,22277
																11	0.1	0.352136	0.941858	10	0.368462	-0.136568	0.336568
B	mean	median	q1	q3	iqr	std
WBC	5.94	6.3	5.9	6.4	0.5	0.844393	gr=2_x000D_ Tabela liczności: wbc (Arkusz127)_x000D_ Shapiro-Wilk W=,80629, p=,09110									n	różnica	odch. Różnica	t	df	p	ufność -95%	ufność +95%
LYM	2.6	3	1.9	3.2	1.3	0.790569	gr=2_x000D_ Tabela liczności: lym (Arkusz127)_x000D_ Shapiro-Wilk W=,83366, p=,14813
																5	0.46	0.642651	1.60054	4	0.184731	-0.337956	1.25796
	A vs B
T test	Średnia A	Średnia B	t	df	p	N1	N2	Odch 1	Odch 2	F wariancje	p Wariancje
WBC	5.53636	5.94	-0.688143	14	0.502606	11	5	1.1707	0.844393	1.92222	0.553453
LYM	2.33636	2.6	-0.854082	14	0.407437	11	5	0.456668	0.790569	2.99695	0.144999
	mean	median	q1	q3	iqr	std
WBC	5.6625	5.75	4.65	6.4	1.75	1.06825
LYM	2.41875	2.3	1.95	2.85	0.9	0.56712
A	mean	median	q1	q3	iqr	std
WBC	5.53636	5.3	4.4	6.4	2	1.1707
LYM	2.33636	2.2	2	2.6	0.6	0.456668
B	mean	median	q1	q3	iqr	std
WBC	5.94	6.3	5.9	6.4	0.5	0.844393
LYM	2.6	3	1.9	3.2	1.3	0.790569
