# Supplementary material for: Lactobacillus helveticus R0052 and Bifidobacterium longum R0175 Supplementation: An Exploratory, Randomized, Placebo-Controlled Trial of Endocannabinoid and Inflammatory Responses in Female Dancers
Source: Microorganisms. 2025 May 30;13(6):1284. doi: 10.3390/microorganisms13061284 (PMC12195617; doi:10.3390/microorganisms13061284)
Supplement: Supplementary file 1 [file microorganisms-13-01284-s001.zip › lementary/microorganisms-3622294-supplementary/Data and consort checklist/Table S2 Blood samples - AEA, LPS, Il-1beta, Il-10, TNF-alpha.xlsx]

## Sheet: Endocannabinoid system
Anandamide	I term					II Term				Cannabinoid receptor 2	I term					II Term			Fatty acid amide hydrolase	I term					II Term
	1	302.737				1	275.878				1	0.196				1	0.179			1	6.319				1	6.291
	2	240.769				2	283.973				2	0.55				2	0.205			2	5.819				2	7.068
	3	241.101				3	269.301				3	0.274				3	0.233			3	6.444				3	6.824
	4	432.656				4	389.583				4	4.005				4	2.272			4	7.093				4	8.03
	5	337.67				5	281.003				5	0.899				5	0.387			5	7.61				5	6.72
	6	1081.77				6	845.92				6	17.017				6	17.188			6	17.064				6	15.005
	7	248.315				7	214.511				7	0.115				7	0.217			7	6.781				7	5.396
	8	391.051				8	314.837				8	0.937				8	0.852			8	7.191				8	5.996
	10	224.725				10	237.345				10	0.273				10	0.432			10	5.406				10	5.133
	11	226.473				11	325.976				11	0.146				11	0.321			11	5.857				11	8.225
	12	313.319				12	354.834				12	1.711				12	1.8			12	6.692				12	8.398
	13	270.319				13	354.235				13	0.578				13	0.241			13	6.217				13	7.457
	16	214.403				16	192.983				16	0.308				16	0.009			16	4.911				16	5.192
	18	295.571				18	285.461				18	0.126				18	0.479			18	6.451				18	6.948
	21	292.691				21	364.931				21	0.442				21	0.745			21	6.911				21	6.917
	22	164.046				22	186.22				22	0.836				22	0.258			22	4.492				22	4.863
		329.851
	A-1										A-1									A-1
	3	241.101									3	0.274								3	6.444
	4	432.656									4	4.005								4	7.093
	6	1081.77		Diff.		A-2					6	17.017		Diff.		A-2				6	17.064		Diff.		A-2
	7	248.315		28.2		3	269.301				7	0.115		-0.041		3	0.233			7	6.781		0.38		3	6.824
	8	391.051		-43.073		4	389.583				8	0.937		-1.733		4	2.272			8	7.191		0.937		4	8.03
	11	226.473		-235.847		6	845.92				11	0.146		0.171		6	17.188			11	5.857		-2.059		6	15.005
	12	313.319		-33.804		7	214.511				12	1.711		0.102		7	0.217			12	6.692		-1.385		7	5.396
	13	270.319		-76.214		8	314.837				13	0.578		-0.085		8	0.852			13	6.217		-1.195		8	5.996
	16	214.403		99.503		11	325.976				16	0.308		0.175		11	0.321			16	4.911		2.368		11	8.225
	18	295.571		41.515		12	354.834				18	0.126		0.089		12	1.8			18	6.451		1.706		12	8.398
	21	292.691		83.916		13	354.235				21	0.442		-0.337		13	0.241			21	6.911		1.24		13	7.457
				-21.42		16	192.983							-0.299		16	0.009						0.281		16	5.192
	B-1			-10.11		18	285.461				B-1			0.353		18	0.479			B-1			0.497		18	6.948
	1	302.737		72.24		21	364.931				1	0.196		0.303		21	0.745			1	6.319		0.006		21	6.917
	2	240.769	mean	-8.64491							2	0.55	mean	-0.118364						2	5.819	mean	0.252364
	5	337.67				B-2					5	0.899				B-2				5	7.61				B-2
	10	224.725		-26.859		1	275.878				10	0.273		-0.017		1	0.179			10	5.406		-0.028		1	6.291
	22	164.046		43.204		2	283.973				22	0.836		-0.345		2	0.205			22	4.492		1.249		2	7.068
				-56.667		5	281.003							-0.512		5	0.387						-0.89		5	6.72
				12.62		10	237.345							0.159		10	0.432						-0.273		10	5.133
				22.174		22	186.22							-0.578		22	0.258						0.371		22	4.863
			mean	-1.1056									mean	-0.2586								mean	0.0858

## Sheet: ECS Stat
TOTAL	mean	median	q1	q3	iqr	std
aea	253.989	240.769	224.725	302.737	78.012	68.0069	Bez podziału na grupy_x000D_ Tabela liczności: aea (Arkusz27)_x000D_ Shapiro-Wilk W=,57071, p=,00001
aea1	252.884	275.878	237.345	281.003	43.658	41.7477
cbr2	0.5508	0.55	0.273	0.836	0.563	0.318449	Bez podziału na grupy_x000D_ Tabela liczności: cbr2 (Arkusz27)_x000D_ Shapiro-Wilk W=,42346, p=,00000
cbr21	0.2922	0.258	0.205	0.387	0.182	0.111936
faah	5.9292	5.819	5.406	6.319	0.913	1.15417	Bez podziału na grupy_x000D_ Tabela liczności: faah (Arkusz27)_x000D_ Shapiro-Wilk W=,55944, p=,00001
faah1	6.015	6.291	5.133	6.72	1.587	0.973016
																Wilcoxon
A	mean	median	q1	q3	iqr	std										N	T	Z	p
aea	364.333	292.691	241.101	391.051	149.95	247.291	gr=1_x000D_ Tabela liczności: aea (Arkusz27)_x000D_ Shapiro-Wilk W=,58685, p=,00002
aea1	355.688	325.976	269.301	364.931	95.63	174.044										11	32	0.0889108	0.929153
cbr2	2.33264	0.442	0.146	1.711	1.565	5.0032	gr=1_x000D_ Tabela liczności: cbr2 (Arkusz27)_x000D_ Shapiro-Wilk W=,50282, p=,00000
cbr21	2.21427	0.479	0.233	1.8	1.567	5.01666										11	30	0.266733	0.789675
faah	7.41927	6.692	6.217	7.093	0.876	3.26252	gr=1_x000D_ Tabela liczności: faah (Arkusz27)_x000D_ Shapiro-Wilk W=,53357, p=,00000
faah1	7.67164	6.948	5.996	8.225	2.229	2.65957										11	24	0.800198	0.423597
B	mean	median	q1	q3	iqr	std										Wilcoxon
aea	253.989	240.769	224.725	302.737	78.012	68.0069	gr=2_x000D_ Tabela liczności: aea (Arkusz27)_x000D_ Shapiro-Wilk W=,97389, p=,89957									N	T	Z	p			n	różnica	odch. Różnica	t	df	p	ufność -95%	ufność +95%
aea1	252.884	275.878	237.345	281.003	43.658	41.7477										5	7	0.13484	0.892738		t-test	5	1.1056	40.1372	0.0615937	4	0.953841	-48.7313	50.9425
cbr2	0.5508	0.55	0.273	0.836	0.563	0.318449	gr=2_x000D_ Tabela liczności: cbr2 (Arkusz27)_x000D_ Shapiro-Wilk W=,89676, p=,39226														t-test
cbr21	0.2922	0.258	0.205	0.387	0.182	0.111936										5	2	1.48324	0.138012		t-test	5	0.2586	0.318768	1.814	4	0.143876	-0.137203	0.654403
faah	5.9292	5.819	5.406	6.319	0.913	1.15417	gr=2_x000D_ Tabela liczności: faah (Arkusz27)_x000D_ Shapiro-Wilk W=,98650, p=,96605														t-test
faah1	6.015	6.291	5.133	6.72	1.587	0.973016										5	7	0.13484	0.892738		t-test	5	-0.0858	0.795023	-0.24132	4	0.821173	-1.07295	0.901352
																					t-test
																					t-test

## Sheet: Immune system
Lipopolysaccharide	I term					II term				TNF-alpha	I term					II Term			IL-1beta	I term					II Term			Il-10	I term					II Term
	1	587.595				1	593.442				1	101.669				1	104.131			1	1536.06				1	1472.19			1	463.353				1	564.204
	2	497.007				2	503.735				2	91.434				2	101.439			2	1172.48				2	1452.43			2	481.017				2	568.274
	3	542.977				3	657.156				3	105.173				3	100.174			3	1560.38				3	1633.55			3	474.75				3	530.097
	4	826.213				4	871.595				4	139.525				4	143.072			4	2090.87				4	2183.22			4	709.139				4	663.443
	5	742.172				5	594.958				5	117.737				5	115.416			5	1689.51				5	1509.79			5	679.276				5	564.529
	6	1860.39				6	1539.42				6	344.301				6	300.922			6	4148.36				6	3632.14			6	1387.32				6	1152.15
	7	504.603				7	436.08				7	79.582				7	82.501			7	1219.13				7	1155.02			7	465.171				7	450.769
	8	672.129				8	619.003				8	136.804				8	111.306			8	1841.3				8	1584.24			8	550.839				8	525.025
	10	399.107				10	468.324				10	70.029				10	99.561			10	1121.61				10	1299.14			10	433.16				10	583.239
	11	462.667				11	675.386				11	92.982				11	125.787			11	1247.87				11	1542.01			11	409.959				11	601.916
	12	604.055				12	740.864				12	114.906				12	146.555			12	1628.56				12	1704.53			12	582.752				12	585.027
	13	538.21				13	615.753				13	98.491				13	108.854			13	1262.01				13	1366.28			13	441.641				13	473.595
	16	416.633				16	401.081				16	72.163				16	76.754			16	940.792				16	1077.65			16	397.886				16	395.87
	18	561.823				18	646.529				18	99.676				18	119.948			18	1409.05				18	1700.53			18	526.825				18	565.669
	21	664.316				21	699.935				21	119.632				21	115.456			21	1557.89				21	1856.95			21	595.586				21	612.621
	22	299.348				22	382.191				22	56.749				22	68.481			22	982.44				22	1001.15			22	393.348				22	500.761
	A-1			Diff.		A-2					A-1			Diff.		A-2				A-1			Diff.		A-2				A-1			Diff.		A-2
	3	542.977		114.179		3	657.156				3	105.173		-4.999		3	100.174			3	1560.38		73.174		3	1633.55			3	474.75		55.347		3	530.097
	4	826.213		45.382		4	871.595				4	139.525		3.547		4	143.072			4	2090.87		92.354		4	2183.22			4	709.139		-45.696		4	663.443
	6	1860.39		-320.966		6	1539.42				6	344.301		-43.379		6	300.922			6	4148.36		-516.215		6	3632.14			6	1387.32		-235.169		6	1152.15
	7	504.603		-68.523		7	436.08				7	79.582		2.919		7	82.501			7	1219.13		-64.112		7	1155.02			7	465.171		-14.402		7	450.769
	8	672.129		-53.126		8	619.003				8	136.804		-25.498		8	111.306			8	1841.3		-257.063		8	1584.24			8	550.839		-25.814		8	525.025
	11	462.667		212.719		11	675.386				11	92.982		32.805		11	125.787			11	1247.87		294.142		11	1542.01			11	409.959		191.957		11	601.916
	12	604.055		136.809		12	740.864				12	114.906		31.649		12	146.555			12	1628.56		75.968		12	1704.53			12	582.752		2.275		12	585.027
	13	538.21		77.543		13	615.753				13	98.491		10.363		13	108.854			13	1262.01		104.265		13	1366.28			13	441.641		31.954		13	473.595
	16	416.633		-15.552		16	401.081				16	72.163		4.591		16	76.754			16	940.792		136.859		16	1077.65			16	397.886		-2.016		16	395.87
	18	561.823		84.706		18	646.529				18	99.676		20.272		18	119.948			18	1409.05		291.472		18	1700.53			18	526.825		38.844		18	565.669
	21	664.316		35.619		21	699.935				21	119.632		-4.176		21	115.456			21	1557.89		299.06		21	1856.95			21	595.586		17.035		21	612.621
			mean	22.6173									mean	2.554								mean	48.1731								mean	1.30136
	B-1					B-2					B-1					B-2				B-1					B-2				B-1					B-2
	1	587.595		5.847		1	593.442				1	101.669		2.462		1	104.131			1	1536.06		-63.867		1	1472.19			1	463.353		100.851		1	564.204
	2	497.007		6.728		2	503.735				2	91.434		10.005		2	101.439			2	1172.48		279.957		2	1452.43			2	481.017		87.257		2	568.274
	5	742.172		-147.214		5	594.958				5	117.737		-2.321		5	115.416			5	1689.51		-179.726		5	1509.79			5	679.276		-114.747		5	564.529
	10	399.107		69.217		10	468.324				10	70.029		29.532		10	99.561			10	1121.61		177.532		10	1299.14			10	433.16		150.079		10	583.239
	22	299.348		82.843		22	382.191				22	56.749		11.732		22	68.481			22	982.44		18.707		22	1001.15			22	393.348		107.413		22	500.761
			mean	3.4842									mean	10.282								mean	46.5206								mean	66.1706

## Sheet: Immune Stat
TOTAL	mean	median	q1	q3	iqr	std
lps	636.203	552.4	479.837	668.223	188.386	352.134	Bez podziału na grupy_x000D_ Tabela liczności: Zmn2 (Arkusz142)_x000D_ Shapiro-Wilk W=,63873, p=,00004
lps1
tnf	115.053	100.672	85.508	118.684	33.1765	65.3256	Bez podziału na grupy_x000D_ Tabela liczności: Zmn3 (Arkusz142)_x000D_ Shapiro-Wilk W=,61709, p=,00002
tnf1
il-1b	1588.02	1472.55	1195.8	1659.04	463.236	750.759	Bez podziału na grupy_x000D_ Tabela liczności: Zmn4 (Arkusz142)_x000D_ Shapiro-Wilk W=,66937, p=,00008
il-1b1
il-10	562.001	477.884	437.401	589.169	151.768	239.768	Bez podziału na grupy_x000D_ Tabela liczności: Zmn5 (Arkusz142)_x000D_ Shapiro-Wilk W=,63043, p=,00003
il-101
																Wilcoxon
A	mean	median	q1	q3	iqr	std										N	T	Z	p
lps	695.82	561.823	504.603	672.129	167.526	402.272	Zmn1=1_x000D_ Tabela liczności: Zmn2 (Arkusz142)_x000D_ Shapiro-Wilk W=,60474, p=,00003
lps1	718.437	657.156	615.753	740.864	125.111	301.657										11	21	1.06693	0.286004
tnf	127.567	105.173	92.982	136.804	43.822	74.9122	Zmn1=1_x000D_ Tabela liczności: Zmn3 (Arkusz142)_x000D_ Shapiro-Wilk W=,61828, p=,00004
tnf1	130.121	115.456	100.174	143.072	42.898	60.6357										11	27	0.533465	0.593712
il-1b	1718.75	1557.89	1247.87	1841.3	593.433	865.832	Zmn1=1_x000D_ Tabela liczności: Zmn4 (Arkusz142)_x000D_ Shapiro-Wilk W=,69495, p=,00040
il-1b1	1766.92	1633.55	1366.28	1856.95	490.677	691.414										11	19	1.24475	0.213224
il-10	594.715	526.825	441.641	595.586	153.945	278.473	Zmn1=1_x000D_ Tabela liczności: Zmn5 (Arkusz142)_x000D_ Shapiro-Wilk W=,65049, p=,00011
il-101	596.017	565.669	473.595	612.621	139.026	200.178										11	28	0.444554	0.656642
																Wilcoxon
B	mean	median	q1	q3	iqr	std										N	T	Z	p
lps	505.046	497.007	399.107	587.595	188.488	170.765	Zmn1=2_x000D_ Tabela liczności: Zmn2 (Arkusz142)_x000D_ Shapiro-Wilk W=,98997, p=,97957															n	różnica	odch. Różnica	t	df	p	ufność -95%	ufność +95%
lps1	508.53	503.735	468.324	593.442	125.118	89.8344										5	5	0.6742	0.500185		t-test	5	-3.4842	91.3026	-0.0853306	4	0.936099	-116.851	109.883
tnf	87.5236	91.434	70.029	101.669	31.64	24.3996	Zmn1=2_x000D_ Tabela liczności: Zmn3 (Arkusz142)_x000D_ Shapiro-Wilk W=,97444, p=,90292														t-test
tnf1	97.8056	101.439	99.561	104.131	4.57	17.5097										5	1	1.75292	0.0796167		t-test	5	-10.282	12.173	-1.88871	4	0.131948	-25.3968	4.8328
il-1b	1300.42	1172.48	1121.61	1536.06	414.449	298.484	Zmn1=2_x000D_ Tabela liczności: Zmn4 (Arkusz142)_x000D_ Shapiro-Wilk W=,91162, p=,47740														t-test
il-1b1	1346.94	1452.43	1299.14	1472.19	173.05	209.28										5	6	0.40452	0.685831		t-test	5	-46.5206	184.257	-0.564554	4	0.602532	-275.306	182.265
il-10	490.031	463.353	433.16	481.017	47.857	110.892	Zmn1=2_x000D_ Tabela liczności: Zmn5 (Arkusz142)_x000D_ Shapiro-Wilk W=,82618, p=,13019														t-test
il-101	556.201	564.529	564.204	568.274	4.07	31.9523										5	4	0.94388	0.345232		t-test	5	-66.1706	103.827	-1.42508	4	0.22726	-195.089	62.7475
