# Supplementary material for: Lactobacillus helveticus R0052 and Bifidobacterium longum R0175 Supplementation: An Exploratory, Randomized, Placebo-Controlled Trial of Endocannabinoid and Inflammatory Responses in Female Dancers
Source: Microorganisms. 2025 May 30;13(6):1284. doi: 10.3390/microorganisms13061284 (PMC12195617; doi:10.3390/microorganisms13061284)
Supplement: Supplementary file 1 [file microorganisms-13-01284-s001.zip › lementary/microorganisms-3622294-supplementary/Data and consort checklist/Table S3 MD index.xlsx]

## Sheet: MD-index
	tak	4	2	3	-1	-1	-1	7	3	3	-3	3	tak	2		suma
A-1	1 (1=tak)	2	3	4	5	6	7	8	9	10	11	12	13 (1=tak)	14
3	0	0	2	3	1	0	1	1	0	0	4	2	1	2		5
4	0	0	2	1	1	3	0	0	0	2	2	4	0	3		4
6	0	2	2	1	0	2	1	3	1	0	5	4	1	2		5
7	0	1	1	2	1	0	1	4	1	0	4	3	1	1		3
8	0	0	2	1	2	0	1	0	1	2	3	1	1	1		3
11	1	1	4	2	0	0	0	2	3	1	3	2	1	4		8
12	1	2	3	1	0	0	0	1	2	0	1	4	1	5		8
13	0	0	2	2	0	2	0	3	4	0	2	0	1	6		6
16	1	3	4	2	0	1	1	0	4	2	3	4	1	5		7
18	1	3	2	1	0	0	0	0	0	0	4	1	1	5		7
21	1	1	2	2	1	1	0	1	1	1	2	2	0	2		4
																5.45455
B-1	1 (1=tak)	2	3	4	5	6	7	8	9	10	11	12	13 (1=tak)	14
1	0	0	3	1	1	0	1	0	0	0	2	1	0	4		3
2	1	4	4	2	0	0	0	2	4	2	6	4	1	4		10
5	1	2	2	1	2	2	0	3	6	2	2	4	0	4		6
10	1	2	3	2	0	2	1	0	1	0	3	3	1	1		6
22	0	1	4	2	0	1	0	0	1	0	2	3	1	4		6
																6.2
1	0	0	3	1	1	0	1	0	0	0	2	1	0	4		3
2	1	4	4	2	0	0	0	2	4	2	6	4	1	4		10
3	0	0	2	3	1	0	1	1	0	0	4	2	1	2		5
4	0	0	2	1	1	3	0	0	0	2	2	4	0	3		4
5	1	2	2	1	2	2	0	3	6	2	2	4	0	4		6
6	0	2	2	1	0	2	1	3	1	0	5	4	1	2		5
7	0	1	1	2	1	0	1	4	1	0	4	3	1	1		3
8	0	0	2	1	2	0	1	0	1	2	3	1	1	1		3
10	1	2	3	2	0	2	1	0	1	0	3	3	1	1		6
11	1	1	4	2	0	0	0	2	3	1	3	2	1	4		8
12	1	2	3	1	0	0	0	1	2	0	1	4	1	5		8
13	0	0	2	2	0	2	0	3	4	0	2	0	1	6		6
16	1	3	4	2	0	1	1	0	4	2	3	4	1	5		7
18	1	3	2	1	0	0	0	0	0	0	4	1	1	5		7
21	1	1	2	2	1	1	0	1	1	1	2	2	0	2		4
22	0	1	4	2	0	1	0	0	1	0	2	3	1	4		6

## Sheet: MD Stat
mean	median	q1	q3	iqr	std
5.6875	6	4	7	3	2.02382	Bez podziału na grupy_x000D_ Tabela liczności: Zmn2 (Arkusz1)_x000D_ Shapiro-Wilk W=,94505, p=,41558
A
5.45455	5	4	7	3	1.86353
B											Średnia A	Średnia B	t	df	p	N1	N2	Odch 1	Odch 2	F wariancje	p Wariancje
											5.45455	6.2	-0.670268	14	0.513592	11	5	1.86353	2.48998	1.78534	0.416666
6.2	6	6	6	0	2.48998

## Sheet: ROME-IV
	od 1 do 9	Nie / Tak	od 1 do 9	Nie / Tak	od 1 do 9	od 1 do 11	Nie / Tak	od 1 do 9	od 1 do 11	Od 1 do 11	Od 1 do 11	Od 1 do 11	od 1 do 11	Od 1 do 11	Nie / Tak	Nie / Tak	od 1 do 11	Nie / tak	od 1 do 11	od 1 do 11	od 1 do 11	od 1 do 11	od 1 do 11	Nie / Tak	Nie / Tak	Nie / Tak	od 1 do 11	Nie / Tak					od 1 do 9	Nie / Tak	od 1 do 9	Nie / Tak	od 1 do 9	od 1 do 11	Nie / Tak	od 1 do 9	od 1 do 11	Od 1 do 11	Od 1 do 11	Od 1 do 11	od 1 do 11	Od 1 do 11	Nie / Tak	Nie / Tak	od 1 do 11
L.p.	1	2	3	4	5	6	7	8	9	10	11	12	13	14	15	16	17	18	19	20	21	22	23	24	25	26	27	28			II TERMIN		1	2	3	4	5	6	7	8	9	10	11	12	13	14	15	16	17
1	1		1		1			2	2	1	1	1	1	1	nie	nie	4	tak	1	2	3	1	1	tak	nie		1 lub 2	tak					1		1		1			1									2
2	4	nie	3	nie	1			6	5	10	6	8	8	5	nie	nie	6	tak	3	9	9	7	9	tak	nie		5	tak					6	nie	6	nie	1			6	8	7	6	8	5	4	nie	tak	3
3	1		1		2	3	tak	4	2	8	8	11	7	1	nie	nie	7	tak	1	5	8	7	1	nie	nie		5	tak					4	tak	3	tak	1			4	6	8	1	6	1	4	nie	tak	4
4	5	nie	3	tak	4	2	tak	6	1	3	5	11	6	5	nie	tak	4	tak	1	2	4	2	1	tak	nie		9	tak					1		4	tak	1			4	8	2	6	2	1	2	nie	tak	3
5	1		3	tak	2	10	tak	3	10	11	11	10	7	3	nie	tak	2	tak	1	6	6	6	1	tak	nie		2	tak					3	tak	2	tak	2	7	tak	4	7	11	11	10	10	5	nie	tak	3
6	2	nie	4	nie	1			4	9	10	10	1	6	5	nie	nie	6	tak	1	4	5	2	1	tak	nie		3	tak					1		1		1			4	5	11	7	9	3	3	nie	tak	1
7	2	nie	1		2	1	nie	5	8	9	3	5	2	1	nie	tak	6	tak	3	8	7	5	1	tak	nie		4	tak					5	tak	6	nie	1			6	10	11	11	8	2	9	nie	tak	10
8	2	tak	4	tak	1			4	3	2	2	1	2	3	nie	tak	5	tak	4	4	8	3	1	tak	nie		2	nie					2	tak	1		2	2	tak	4	1	2	1	1	1	9	nie	tak	5
10	4	tak	3	nie	1			5	2	1	5	4	2	2	nie	tak	3	nie	1	2	3	3	1	nie	nie		1	nie					4	tak	1		1			4	3	6	6	1	9	4	nie	tak	1
11	1		1		1			5	2	6	11	3	2	7	nie	tak	3	tak	1	4	5	4	1	tak	nie		3	tak					1		1		1			4	4	4	3	3	2	2	nie	nie	6
12	6	tak	4	nie	1			4	1	1	3	11	1	8	tak	tak	4	tak	1	3	2	4	2	tak	nie		3	tak					2	tak	2	nie	2	1	tak	4	1	2	3	6	1	2	nie	nie	5
13	1		6	tak	5	4	tak	9	1	9	1	11	1	3	nie	tak	6	tak	1	2	6	5	1	tak	tak	nie	4	tak					3	nie	1		3	1	tak	7	9	10	8	9	1	1	nie	nie	4
16	3	tak	1		1			4	3	5	3	9	4	1	nie	tak	8	tak	1	2	6	6	1	tak	nie		2	tak					3	tak	1		1			2	6	6	6	5	1	1	nie	tak	4
18	4	tak	3	nie	1	1	nie	4	5	9	8	9	7	5	nie	tak	9	tak	4	8	5	6	1	tak	nie		3	tak					2		1		1			4	3	3	5	2	3	2	nie	nie	3
21	5	tak	4	tak	3	11	tak	6	10	6	6	8	10	3	nie	tak	2	tak	1	3	2	3	1	tak	nie		2	nie					1		5	tak	1	1		6	9	10	6	10	5	2	nie	tak	2
22	4	tak	6	nie	1			4	4	11	11	11	2	2	nie	nie	7	tak	1	2	6	4	1	tak	nie		3	tak					2	tak	4	tak	3	10	nie	4	4	11	10	8	6	3	nie	tak	4
	od 1 do 9	Nie / Tak	od 1 do 9	Nie / Tak	od 1 do 9	od 1 do 11	Nie / Tak	od 1 do 9	od 1 do 11	Od 1 do 11	Od 1 do 11	Od 1 do 11	od 1 do 11	Od 1 do 11	Nie / Tak	Nie / Tak	od 1 do 11	Nie / tak	od 1 do 11	od 1 do 11	od 1 do 11	od 1 do 11	od 1 do 11	Nie / Tak	Nie / Tak	Nie / Tak	od 1 do 11	Nie / Tak					od 1 do 9	Nie / Tak	od 1 do 9	Nie / Tak	od 1 do 9	od 1 do 11	Nie / Tak	od 1 do 9	od 1 do 11	Od 1 do 11	Od 1 do 11	Od 1 do 11	od 1 do 11	Od 1 do 11	Nie / Tak	Nie / Tak	od 1 do 11
A1	1	2	3	4	5	6	7	8	9	10	11	12	13	14	15	16	17	18	19	20	21	22	23	24	25	26	27	28			II TERMIN		1	2	3	4	5	6	7	8	9	10	11	12	13	14	15	16	17
3	1		1		2	3	tak	4	2	8	8	11	7	1	nie	nie	7	tak	1	5	8	7	1	nie	nie		5	tak					4	tak	3	tak	1			4	6	8	1	6	1	4	nie	tak	4
4	5	nie	3	tak	4	2	tak	6	1	3	5	11	6	5	nie	tak	4	tak	1	2	4	2	1	tak	nie		9	tak					1		4	tak	1			4	8	2	6	2	1	2	nie	tak	3
6	2	nie	4	nie	1			4	9	10	10	1	6	5	nie	nie	6	tak	1	4	5	2	1	tak	nie		3	tak					1		1		1			4	5	11	7	9	3	3	nie	tak	1
7	2	nie	1		2	1	nie	5	8	9	3	5	2	1	nie	tak	6	tak	3	8	7	5	1	tak	nie		4	tak					5	tak	6	nie	1			6	10	11	11	8	2	9	nie	tak	10
8	2	tak	4	tak	1			4	3	2	2	1	2	3	nie	tak	5	tak	4	4	8	3	1	tak	nie		2	nie					2	tak	1		2	2	tak	4	1	2	1	1	1	9	nie	tak	5
11	1		1		1			5	2	6	11	3	2	7	nie	tak	3	tak	1	4	5	4	1	tak	nie		3	tak					1		1		1			4	4	4	3	3	2	2	nie	nie	6
12	6	tak	4	nie	1			4	1	1	3	11	1	8	tak	tak	4	tak	1	3	2	4	2	tak	nie		3	tak					2	tak	2	nie	2	1	tak	4	1	2	3	6	1	2	nie	nie	5
13	1		6	tak	5	4	tak	9	1	9	1	11	1	3	nie	tak	6	tak	1	2	6	5	1	tak	tak	nie	4	tak					3	nie	1		3	1	tak	7	9	10	8	9	1	1	nie	nie	4
16	3	tak	1		1			4	3	5	3	9	4	1	nie	tak	8	tak	1	2	6	6	1	tak	nie		2	tak					3	tak	1		1			2	6	6	6	5	1	1	nie	tak	4
18	4	tak	3	nie	1	1	nie	4	5	9	8	9	7	5	nie	tak	9	tak	4	8	5	6	1	tak	nie		3	tak					2		1		1			4	3	3	5	2	3	2	nie	nie	3
21	5	tak	4	tak	3	11	tak	6	10	6	6	8	10	3	nie	tak	2	tak	1	3	2	3	1	tak	nie		2	nie					1		5	tak	1	1		6	9	10	6	10	5	2	nie	tak	2
	od 1 do 9	Nie / Tak	od 1 do 9	Nie / Tak	od 1 do 9	od 1 do 11	Nie / Tak	od 1 do 9	od 1 do 11	Od 1 do 11	Od 1 do 11	Od 1 do 11	od 1 do 11	Od 1 do 11	Nie / Tak	Nie / Tak	od 1 do 11	Nie / tak	od 1 do 11	od 1 do 11	od 1 do 11	od 1 do 11	od 1 do 11	Nie / Tak	Nie / Tak	Nie / Tak	od 1 do 11	Nie / Tak					od 1 do 9	Nie / Tak	od 1 do 9	Nie / Tak	od 1 do 9	od 1 do 11	Nie / Tak	od 1 do 9	od 1 do 11	Od 1 do 11	Od 1 do 11	Od 1 do 11	od 1 do 11	Od 1 do 11	Nie / Tak	Nie / Tak	od 1 do 11
B1	1	2	3	4	5	6	7	8	9	10	11	12	13	14	15	16	17	18	19	20	21	22	23	24	25	26	27	28			II TERMIN		1	2	3	4	5	6	7	8	9	10	11	12	13	14	15	16	17
1	1		1		1			2	2	1	1	1	1	1	nie	nie	4	tak	1	2	3	1	1	tak	nie		1 lub 2	tak					1		1		1			1									2
2	4	nie	3	nie	1			6	5	10	6	8	8	5	nie	nie	6	tak	3	9	9	7	9	tak	nie		5	tak					6	nie	6	nie	1			6	8	7	6	8	5	4	nie	tak	3
5	1		3	tak	2	10	tak	3	10	11	11	10	7	3	nie	tak	2	tak	1	6	6	6	1	tak	nie		2	tak					3	tak	2	tak	2	7	tak	4	7	11	11	10	10	5	nie	tak	3
10	4	tak	3	nie	1			5	2	1	5	4	2	2	nie	tak	3	nie	1	2	3	3	1	nie	nie		1	nie					4	tak	1		1			4	3	6	6	1	9	4	nie	tak	1
22	4	tak	6	nie	1			4	4	11	11	11	2	2	nie	nie	7	tak	1	2	6	4	1	tak	nie		3	tak					2	tak	4	tak	3	10	nie	4	4	11	10	8	6	3	nie	tak	4
	Przejedzenie			Ból		Ból podczas miesiączki		Zaparcia						Biegunka		II TERMIN	Przejedzenie			Ból		Ból podczas miesiączki		Zaparcia						Biegunka
	od 1 do 9	od 1 do 9		od 1 do 9		Od 1 do 11		od 1 do 11	od 1 do 11	od 1 do 11	od 1 do 11	od 1 do 11		od 1 do 11		II TERMIN	od 1 do 9	od 1 do 9		od 1 do 9		Od 1 do 11		od 1 do 11	od 1 do 11	od 1 do 11	od 1 do 11	od 1 do 11		od 1 do 11
A1	1	3	mean	8		12		17	19	20	21	22	mean	27		II TERMIN	1	3	mean	8		12		17	19	20	21	22	mean	27
3	1	1	1	4		11		7	1	5	8	7	5.6	5	3	II TERMIN	4	3	3.5	4		6		4	1	4	6	5	4	5
4	5	3	4	6		11		4	1	2	4	2	2.6	9	4	II TERMIN	1	4	2.5	4		2		3	1	4	5	2	3	4
6	2	4	3	4		1		6	1	4	5	2	3.6	3	6	II TERMIN	1	1	1	4		9		1	1	3	5	2	2.4	3
7	2	1	1.5	5		5		6	3	8	7	5	5.8	4	7	II TERMIN	5	6	5.5	6		8		10	4	8	8	7	7.4	1
8	2	4	3	4		1		5	4	4	8	3	4.8	2	8	II TERMIN	2	1	1.5	4		1		5	1	5	10	5	5.2	2
11	1	1	1	5		3		3	1	4	5	4	3.4	3	11	II TERMIN	1	1	1	4		3		6	1	3	4	4	3.6	2
12	6	4	5	4		11		4	1	3	2	4	2.8	3	12	II TERMIN	2	2	2	4		6		5	1	2	2	1	2.2	5
13	1	6	3.5	9		11		6	1	2	6	5	4	4	13	II TERMIN	3	1	2	7		9		4	1	2	4	2	2.6	2
16	3	1	2	4		9		8	1	2	6	6	4.6	2	16	II TERMIN	3	1	2	2		5		4	1	1	4	4	2.8	1
18	4	3	3.5	4		9		9	4	8	5	6	6.4	3	18	II TERMIN	2	1	1.5	4		2		3	3	2	2	1	2.2	3
21	5	4	4.5	6		8		2	1	3	2	3	2.2	2	21	II TERMIN	1	5	3	6		10		2	1	2	2	1	1.6	2
													4.16364			II TERMIN													3.36364
																II TERMIN
	od 1 do 9	od 1 do 9		od 1 do 9		Od 1 do 11		od 1 do 11	od 1 do 11	od 1 do 11	od 1 do 11	od 1 do 11		od 1 do 11		II TERMIN	od 1 do 9	od 1 do 9		od 1 do 9		Od 1 do 11		od 1 do 11	od 1 do 11	od 1 do 11	od 1 do 11	od 1 do 11		od 1 do 11
B1	1	3		8		12		17	19	20	21	22		27	B1	II TERMIN	1	3	2	8		12		17	19	20	21	22		27
1	1	1	1	2		1		4	1	2	3	1	2.2	1	1	II TERMIN	1	1	1	1		1		2	1	2	2	2	1.8	1
2	4	3	3.5	6		8		6	3	9	9	7	6.8	5	2	II TERMIN	6	6	6	6		8		3	3	5	4	3	3.6	3
5	1	3	2	3		10		2	1	6	6	6	4.2	2	5	II TERMIN	3	2	2.5	4		10		3	1	7	3	4	3.6	2
10	4	3	3.5	5		4		3	1	2	3	3	2.4	1	10	II TERMIN	4	1	2.5	4		1		1	1	2	4	1	1.8	2
22	4	6	5	4		11		7	1	2	6	4	4	3	22	II TERMIN	2	4	3	4		8		4	2	2	6	3	3.4	3
													3.92																2.84
	przej	bol	bol mies	zap	bieg		przej1	bol1	bol mies 1	zap1	bieg1	i							ii
1	1	2	1	2.2	1	1	1	1	1	1.8	1	3	1	4	11	5.6	5	3	3.5	4	6	4	5
2	3.5	6	8	6.8	5	2	6	6	8	3.6	3	4	4	6	11	2.6	9	4	2.5	4	2	3	4
3	1	4	11	5.6	5	3	3.5	4	6	4	5
4	4	6	11	2.6	9	4	2.5	4	2	3	4
5	2	3	10	4.2	2	5	2.5	4	10	3.6	2
6	3	4	1	3.6	3	6	1	4	9	2.4	3
7	1.5	5	5	5.8	4	7	5.5	6	8	7.4	1
8	3	4	1	4.8	2	8	1.5	4	1	5.2	2
10	3.5	5	4	2.4	1	10	2.5	4	1	1.8	2
11	1	5	3	3.4	3	11	1	4	3	3.6	2
12	5	4	11	2.8	3	12	2	4	6	2.2	5
13	3.5	9	11	4	4	13	2	7	9	2.6	2
16	2	4	9	4.6	2	16	2	2	5	2.8	1
18	3.5	4	9	6.4	3	18	1.5	4	2	2.2	3	5	2	3	10	4.2	2	5	2.5	4	10	3.6	2
21	4.5	6	8	2.2	2	21	3	6	10	1.6	2	10	3.5	5	4	2.4	1	10	2.5	4	1	1.8	2
22	5	4	11	4	3	22	3	4	8	3.4	3	22	5	4	11	4	3	22	3	4	8	3.4	3
[truncated: 11 more columns]

## Sheet: ROME Stat
total	mean	median	q1	q3	iqr	std
1 - przejedzenie	2.9375	3.25	1.75	3.75	2	1.37689	Bez podziału na grupy_x000D_ Tabela liczności: przej (Arkusz27)_x000D_ Shapiro-Wilk W=,91921, p=,16380
2 - bol brzucha	4.6875	4	4	5.5	1.5	1.57982	Bez podziału na grupy_x000D_ Tabela liczności: bol (Arkusz27)_x000D_ Shapiro-Wilk W=,87487, p=,03231
3 - bol miesiaczkowy	7.125	8.5	3.5	11	7.5	3.96443	Bez podziału na grupy_x000D_ Tabela liczności: bol mies (Arkusz27)_x000D_ Shapiro-Wilk W=,83284, p=,00769
4 - zaparcia	4.0875	4	2.7	5.2	2.5	1.48946	Bez podziału na grupy_x000D_ Tabela liczności: zap (Arkusz27)_x000D_ Shapiro-Wilk W=,93971, p=,34553
5 - biegunka	3.25	3	2	4	2	1.94936	Bez podziału na grupy_x000D_ Tabela liczności: biegunka (Arkusz27)_x000D_ Shapiro-Wilk W=,83404, p=,00800
A	mean	median	q1	q3	iqr	std										t test	n	różnica	odch. Różnica	t	df	p	ufność -95%	ufność +95%
1 - przejedzenie	2.90909	3	1.5	4	2.5	1.3751	Zmn1=1_x000D_ Tabela liczności: przej (Arkusz27)_x000D_ Shapiro-Wilk W=,93965, p=,51634																				N	T	Z	p
2 - bol brzucha	5	4	4	6	2	1.54919	Zmn1=1_x000D_ Tabela liczności: bol (Arkusz27)_x000D_ Shapiro-Wilk W=,71009, p=,00063
3 - bol miesiaczkowy	7.27273	9	3	11	8	4.05194	Zmn1=1_x000D_ Tabela liczności: bol mies (Arkusz27)_x000D_ Shapiro-Wilk W=,82706, p=,02136
4 - zaparcia	4.16364	4	2.8	5.6	2.8	1.39375	Zmn1=1_x000D_ Tabela liczności: zap (Arkusz27)_x000D_ Shapiro-Wilk W=,95899, p=,75899
5 - biegunka	3.63636	3	2	4	2	2.01359	Zmn1=1_x000D_ Tabela liczności: biegunka (Arkusz27)_x000D_ Shapiro-Wilk W=,74879, p=,00200
1 - przejedzenie 1	2.31818	2	1.5	3	1.5	1.30906											11	0.590909	2.10735	0.929996	10	0.374278	-0.824826	2.00664			9	16	0.770054	0.441269
2 - bol brzucha 1	4.45455	4	4	6	2	1.36848																					5	1.5	1.61808	0.105646
3 - bol miesiaczkowy 1	5.54545	6	2	9	7	3.20511																					9	12.5	1.1847	0.236138
4 - zaparcia 1	3.36364	2.8	2.2	4	1.8	1.67049																					11	15	1.6004	0.109512
5 - biegunka 1	2.72727	2	2	4	2	1.42063											11	0.8	1.53101	1.73304	10	0.113756	-0.228548	1.82855			6	3.5	1.4676	0.142214
B	mean	median	q1	q3	iqr	std										t test	n	różnica	odch. Różnica	t	df	p	ufność -95%	ufność +95%
1 - przejedzenie	3	3.5	2	3.5	1.5	1.5411	Zmn1=2_x000D_ Tabela liczności: przej (Arkusz27)_x000D_ Shapiro-Wilk W=,96042, p=,81092																				N	T	Z	p
2 - bol brzucha	4	4	3	5	2	1.58114	Zmn1=2_x000D_ Tabela liczności: bol (Arkusz27)_x000D_ Shapiro-Wilk W=,98676, p=,96717
3 - bol miesiaczkowy	6.8	8	4	10	6	4.20714	Zmn1=2_x000D_ Tabela liczności: bol mies (Arkusz27)_x000D_ Shapiro-Wilk W=,92545, p=,56568
4 - zaparcia	3.92	4	2.4	4.2	1.8	1.84716	Zmn1=2_x000D_ Tabela liczności: zap (Arkusz27)_x000D_ Shapiro-Wilk W=,89336, p=,37429
5 - biegunka	2.4	2	1	3	2	1.67332	Zmn1=2_x000D_ Tabela liczności: biegunka (Arkusz27)_x000D_ Shapiro-Wilk W=,88104, p=,31404
1 - przejedzenie 1	3	2.5	2.5	3	0.5	1.83712											5	0	1.69558	0	4	1	-2.10534	2.10534			4	5	0	1
2 - bol brzucha 1	3.8	4	4	4	0	1.78885																					3	2	0.534522	0.59298
3 - bol miesiaczkowy 1	5.6	8	1	8	7	4.27785																					2	0	1.34164	0.179713
4 - zaparcia 1	2.84	3.4	1.8	3.6	1.8	0.95289																					5	0	2.0226	0.0431153
5 - biegunka 1	2.2	2	2	3	1	0.83666											5	1.08	1.18828	2.03232	4	0.111917	-0.39544	2.55544			2	1	0.447214	0.654721
