# Supplementary material for: Lactobacillus helveticus R0052 and Bifidobacterium longum R0175 Supplementation: An Exploratory, Randomized, Placebo-Controlled Trial of Endocannabinoid and Inflammatory Responses in Female Dancers
Source: Microorganisms. 2025 May 30;13(6):1284. doi: 10.3390/microorganisms13061284 (PMC12195617; doi:10.3390/microorganisms13061284)
Supplement: Supplementary file 1 [file microorganisms-13-01284-s001.zip › lementary/microorganisms-3622294-supplementary/Data and consort checklist/Table S4 Dancers - Mini-COPE.xlsx]

## Sheet: Arkusz1
L.p.	gr	Nr pyt.	1	2	3	4	5	6	7	8	9	10	11	12	13	14	15	16	17	18	19	20	21	22	23	24	25	26	27	28		II TERMIN		1	2	3	4	5	6	7	8	9	10	11	12	13	14	15	16
1	2	Skala odp. (0-3)	0	2	0	0	2	2	1	0	0	1	0	2	3	2	2	1	2	1	1	2	3	0	2	2	1	3	0	1				0	1	0	0	2	2	1	0	2	2	0	2	1	2	2	2
2	2	Skala odp. (0-3)	2	3	0	0	3	1	3	1	2	3	0	2	2	3	3	0	2	1	2	2	2	1	3	2	3	1	0	0				2	3	0	0	3	1	3	0	1	3	0	2	2	3	3	1
3	1	Skala odp. (0-3)	0	1	0	1	1	2	1	1	2	2	1	2	2	2	2	1	2	1	2	1	2	0	2	2	1	1	1	1				2	1	0	1	2	1	1	0	1	1	2	2	2	1	2	0
4	1	Skala odp. (0-3)	2	2	1	1	3	1	2	0	3	3	0	2	3	2	2	1	2	3	1	2	3	0	2	2	2	3	2	1				2	2	0	0	3	2	2	3	2	3	0	2	3	2	3	2
5	2	Skala odp. (0-3)	2	2	0	0	3	1	2	1	1	3	0	2	2	1	2	1	2	2	2	2	2	1	2	1	3	1	0	1				1	1	2	0	2	2	1	1	0	2	0	2	2	1	1	1
7	1	Skala odp. (0-3)	3	2	1	3	1	0	3	2	1	3	2	3	2	2	1	0	3	0	3	1	2	0	0	3	3	3	0	0				2	1	1	0	3	0	2	3	2	3	0	3	3	1	2	0
8	1	Skala odp. (0-3)	0	1	0	0	0	2	1	0	1	0	0	2	3	3	0	2	1	3	3	2	1	0	0	2	1	2	0	1				2	1	0	0	0	1	1	0	2	0	0	1	3	1	0	2
10	2	Skala odp. (0-3)	2	3	1	0	2	1	3	1	2	3	0	1	2	2	3	1	2	1	3	2	1	3	3	2	3	1	2	0				1	3	0	0	3	0	3	1	1	2	0	2	1	2	3	0
11	1	Skala odp. (0-3)	2	2	0	0	3	2	2	1	0	3	0	1	3	2	1	2	1	2	2	2	2	0	2	1	2	2	2	0				2	1	0	1	2	1	2	1	1	3	1	1	3	3	3	1
12	1	Skala odp. (0-3)	1	3	0	0	2	1	3	0	1	3	0	2	2	3	3	1	2	2	1	2	2	2	2	3	3	2	2	1				2	2	0	0	2	0	2	0	3	2	0	1	1	2	2	0
13	1	Skala odp. (0-3)	3	3	0	2	3	2	3	0	3	3	2	2	1	3	3	1	3	3	3	2	1	3	3	3	3	3	1	1				1	1	0	0	2	0	2	0	0	1	0	3	1	3	2	0
16	1	Skala odp. (0-3)	2	2	0	1	3	0	2	0	1	1	0	2	0	2	2	0	3	2	2	2	2	1	1	3	2	0	1	1				1	2	0	0	2	1	3	0	1	2	0	2	1	3	2	0
18	1	Skala odp. (0-3)	2	2	0	1	1	0	3	0	1	1	0	2	1	3	2	0	3	2	3	3	2	1	2	3	2	0	2	0				3	3	0	1	3	0	3	0	1	2	0	3	2	3	3	0
21	1	Skala odp. (0-3)	3	3	1	1	3	0	3	0	1	2	0	2	1	2	3	0	2	1	3	2	1	1	3	0	3	1	1	0				3	3	0	1	2	1	3	1	1	3	1	2	1	2	3	0
22	2	Skala odp. (0-3)	2	1	0	0	2	1	1	0	3	0	0	3	2	2	2	2	3	0	3	3	3	1	2	2	2	3	2	0				2	1	0	1	2	1	1	2	2	2	1	3	1	1	3	2
L.p.	gr	2	7	14	25	10	23	ACTIVE	5	15	20	24	12	17	22	27	18	28	EMOTIONAL	3	8	1	19	9	21	4	11	6	16	13	26	AVOID		2	7	14	25	10	23	ACTIVE	5	15	20	24	12	17	22	27	18
1	2	2	1	2	1	1	2	9	2	2	2	2	2	2	0	0	1	1	14	0	0	0	1	0	3	0	0	2	1	3	3	13		1	1	2	2	2	2	10	2	2	2	2	2	2	0	0	2
2	2	3	3	3	3	3	3	18	3	3	2	2	2	2	1	0	1	0	16	0	1	2	2	2	2	0	0	1	0	2	1	13		3	3	3	3	3	3	18	3	3	1	3	2	2	0	0	1
3	1	1	1	2	1	2	2	9	1	2	1	2	2	2	0	1	1	1	13	0	1	0	2	2	2	1	1	2	1	2	1	15		1	1	1	2	1	1	7	2	2	3	3	2	1	0	0	0
4	1	2	2	2	2	3	2	13	3	2	2	2	2	2	0	2	3	1	19	1	0	2	1	3	3	1	0	1	1	3	3	19		2	2	2	2	3	2	13	3	3	0	1	2	2	0	2	3
5	2	2	2	1	3	3	2	13	3	2	2	1	2	2	1	0	2	1	16	0	1	2	2	1	2	0	0	1	1	2	1	13		1	1	1	2	2	2	9	2	1	3	3	2	2	1	0	0
7	1	2	3	2	3	3	0	13	1	1	1	3	3	3	0	0	0	0	12	1	2	3	3	1	2	3	2	0	0	2	3	22		1	2	1	2	3	2	11	3	2	0	3	3	3	0	0	3
8	1	1	1	3	1	0	0	6	0	0	2	2	2	1	0	0	3	1	11	0	0	0	3	1	1	0	0	2	2	3	2	14		1	1	1	1	0	0	4	0	0	2	1	1	1	0	0	3
10	2	3	3	2	3	3	3	17	2	3	2	2	1	2	3	2	1	0	18	1	1	2	3	2	1	0	0	1	1	2	1	15		3	3	2	1	2	3	14	3	3	3	3	2	2	2	1	1
11	1	2	2	2	2	3	2	13	3	1	2	1	1	1	0	2	2	0	13	0	1	2	2	0	2	0	0	2	2	3	2	16		1	2	3	2	3	2	13	2	3	1	1	1	1	0	1	2
12	1	3	3	3	3	3	2	17	2	3	2	3	2	2	2	2	2	1	21	0	0	1	1	1	2	0	0	1	1	2	2	11		2	2	2	2	2	2	12	2	2	1	1	1	1	2	2	3
13	1	3	3	3	3	3	3	18	3	3	2	3	2	3	3	1	3	1	24	0	0	3	3	3	1	2	2	2	1	1	3	21		1	2	3	3	1	2	12	2	2	2	2	3	3	2	3	1
16	1	2	2	2	2	1	1	10	3	2	2	3	2	3	1	1	2	1	20	0	0	2	2	1	2	1	0	0	0	0	0	8		2	3	3	3	2	2	15	2	2	3	3	2	3	0	1	1
18	1	2	3	3	2	1	2	13	1	2	3	3	2	3	1	2	2	0	19	0	0	2	3	1	2	1	0	0	0	1	0	10		3	3	3	3	2	2	16	3	3	3	3	3	3	1	2	2
21	1	3	3	2	3	2	3	16	3	3	2	0	2	2	1	1	1	0	15	1	0	3	3	1	1	1	0	0	0	1	1	12		3	3	2	3	3	3	17	2	3	2	2	2	1	1	0	0
22	2	1	1	2	2	0	2	8	2	2	3	2	3	3	1	2	0	0	18	0	0	2	3	3	3	0	0	1	2	2	3	19		1	1	1	2	2	2	9	2	3	1	2	3	3	1	1	0
[truncated: 15 more columns]

## Sheet: Arkusz2
L.p.	Nr pyt.	Aktywne	2	7		Wyuczone	4	19			II TERMIN		2	7			4	19			I VS II	AKT		WYU									1		3		5	6		8	9	10	11	12	13	14	15	16	17
1	Skala odp. (0-3)		2	1	3		0	1	1				1	1	2		0	2	2			1		0									0		0		2	2		0	2	2	0	2	1	2	2	2	2
2	Skala odp. (0-3)		3	3	6		0	2	2				3	3	6		0	2	2			0		4									2		0		3	1		0	1	3	0	2	2	3	3	1	2
3	Skala odp. (0-3)		1	1	2		1	2	3				1	1	2		1	3	4			0		-2									2		0		2	1		0	1	1	2	2	2	1	2	0	1
4	Skala odp. (0-3)		2	2	4		1	1	2				2	2	4		0	2	2			0		2									2		0		3	2		3	2	3	0	2	3	2	3	2	2
5	Skala odp. (0-3)		2	2	4		0	2	2				1	1	2		0	2	2			2		0									1		2		2	2		1	0	2	0	2	2	1	1	1	2
6	Skala odp. (0-3)		1	2	3		0	3	3				3	3	6		0	2	2			-3		4									1		0		2	1		0	2	1	0	2	1	2	2	0	2
7	Skala odp. (0-3)		2	3	5		3	3	6				1	2	3		0	3	3			2		0									2		1		3	0		3	2	3	0	3	3	1	2	0	3
8	Skala odp. (0-3)		1	1	2		0	3	3				1	1	2		0	2	2			0		0									2		0		0	1		0	2	0	0	1	3	1	0	2	1
10	Skala odp. (0-3)		3	3	6		0	3	3				3	3	6		0	1	1			0		5									1		0		3	0		1	1	2	0	2	1	2	3	0	2
11	Skala odp. (0-3)		2	2	4		0	2	2				1	2	3		1	1	2			1		1									2		0		2	1		1	1	3	1	1	3	3	3	1	1
12	Skala odp. (0-3)		3	3	6		0	1	1				2	2	4		0	3	3			2		1									2		0		2	0		0	3	2	0	1	1	2	2	0	1
13	Skala odp. (0-3)		3	3	6		2	3	5				1	2	3		0	1	1			3		2									1		0		2	0		0	0	1	0	3	1	3	2	0	3
15	Skala odp. (0-3)		3	3	6		0	2	2				3	3	6		0	2	2			0		4									1		1		2	0		1	2	2	0	3	1	3	3	1	2
16	Skala odp. (0-3)		2	2	4		1	2	3				2	3	5		0	1	1			-1		4									1		0		2	1		0	1	2	0	2	1	3	2	0	3
18	Skala odp. (0-3)		2	3	5		1	3	4				3	3	6		1	2	3			-1		3									3		0		3	0		0	1	2	0	3	2	3	3	0	3
21	Skala odp. (0-3)		3	3	6		1	3	4				3	3	6		1	2	3			0		3									3		0		2	1		1	1	3	1	2	1	2	3	0	1
22	Skala odp. (0-3)		1	1	2		0	3	3				1	1	2		1	3	4			0		-2									2		0		2	1		2	2	2	1	3	1	1	3	2	3
[truncated: 39 more columns]
